# Supplementary material for: Mechanisms of Sodium-Acetate-Induced DHA Accumulation in a DHA-Producing Microalga, Crypthecodinium sp. SUN
Source: Mar Drugs. 2022 Aug 9;20(8):508. doi: 10.3390/md20080508 (PMC9409966; doi:10.3390/md20080508)
Supplement: Supplementary file 1 [file marinedrugs-20-00508-s001.zip]

Archive with 3 entries (3 files):
- Supplementary file 1.pdf
- Supplementary file 2.pdf
- Supplementary file 3.xlsx
